# Supplementary material for: Microbial Communities and Physicochemical Properties of the Nile River Water in the Suez Canal Area
Source: Microorganisms. 2025 Oct 19;13(10):2395. doi: 10.3390/microorganisms13102395 (PMC12566090; doi:10.3390/microorganisms13102395)
Supplement: Supplementary file 1 [file microorganisms-13-02395-s001.zip]

Archive with 1 entries (1 files):
- microorganisms-3896096-supplementary.pdf
